# Supplementary material for: Zika virus and temperature modulate Elizabethkingia anophelis in Aedes albopictus
Source: Parasit Vectors. 2021 Nov 12;14:573. doi: 10.1186/s13071-021-05069-7 (PMC8588690; doi:10.1186/s13071-021-05069-7)
Supplement: Supplementary file 5 — Additional file 5. Excel file showing the dissemination of ZIKV at 7 dpi by Ae. albopictus reared in the L and M temperature regimens. [file 13071_2021_5069_MOESM5_ESM.xlsx]

## Sheet: Sheet1
Sample ID_Carcass	Ct	Copy standards	Log values
LI(D28)-7DPI-L_1	36.4058	17.2171	1.23596
LI(D28)-7DPI-L_2	Undetermined
LI(D28)-7DPI-L_3	33.437	121.223	2.08359
LI(D28)-7DPI-L_4	36.5696	15.4601	1.18921
LI(D28)-7DPI-L_5	36.3809	17.5017	1.24308
LI(D28)-7DPI-L_6	Undetermined
LI(D28)-7DPI-L_7	Undetermined
LI(D28)-7DPI-L_8	Undetermined
LI(D28)-7DPI-L_9	Undetermined
LI(D28)-7DPI-L_10	32.5416	218.399	2.33925
LI(D28)-7DPI-L_11	36.532	15.847	1.19995
LI(D28)-7DPI-L_12	25.6771	19912.7	4.29913
LI(D28)-7DPI-L_1	Undetermined
LI(D28)-7DPI-L_2	Undetermined
LI(D28)-7DPI-L_3	34.3773	65.3326	1.81513
LI(D28)-7DPI-L_4	Undetermined
LI(D28)-7DPI-L_5	Undetermined
LI(D28)-7DPI-L_6	Undetermined
LI(D28)-7DPI-L_7	Undetermined
LI(D28)-7DPI-L_8	Undetermined
LI(D28)-7DPI-L_9	Undetermined
LI(D28)-7DPI-L_10	33.0704	154.265	2.18827
LI(D28)-7DPI-L_11	Undetermined
LI(D28)-7DPI-L_12	25.6363	20454.5	4.31079
LI(D28)-7DPI-L_13	36.7675	13.574	1.13271
LI(D28)-7DPI-L_14	Undetermined
LI(D28)-7DPI-L_15	Undetermined
LI(D28)-7DPI-L_16	35.2319	37.2509	1.57114
LI(D28)-7DPI-L_17	Undetermined
LI(D28)-7DPI-L_18	Undetermined
LI(D28)-7DPI-L_19	Undetermined
LI(D28)-7DPI-L_20	Undetermined
LI(D28)-7DPI-L_21	Undetermined
LI(D28)-7DPI-L_22	Undetermined
LI(D28)-7DPI-L_23	Undetermined
LI(D28)-7DPI-L_24	31.6678
LI(D28)-7DPI-L_13	Undetermined
LI(D28)-7DPI-L_14	Undetermined
LI(D28)-7DPI-L_15	36.275	18.764	1.27333
LI(D28)-7DPI-L_16	Undetermined
LI(D28)-7DPI-L_17	Undetermined
LI(D28)-7DPI-L_18	Undetermined
LI(D28)-7DPI-L_19	35.5435	30.3499	1.48216
LI(D28)-7DPI-L_20	Undetermined
LI(D28)-7DPI-L_21	Undetermined
LI(D28)-7DPI-L_22	Undetermined
LI(D28)-7DPI-L_23	36.0163	22.2427	1.34719
LI(D28)-7DPI-L_24	33.1395	147.412	2.16853
LI(D28)-7DPI-L_25	Undetermined
LI(D28)-7DPI-L_26	Undetermined
LI(D28)-7DPI-L_27	Undetermined
LI(D28)-7DPI-L_28	33.5901	109.62	2.03989
LI(D28)-7DPI-L_29	Undetermined
LI(D28)-7DPI-L_30	35.7432	26.6162	1.42515
LI(D28)-7DPI-L_25	Undetermined
LI(D28)-7DPI-L_26	Undetermined
LI(D28)-7DPI-L_27	Undetermined
LI(D28)-7DPI-L_28	36.3284	18.1164	1.25807
LI(D28)-7DPI-L_29	Undetermined
LI(D28)-7DPI-L_30	Undetermined
LI(D30)-7DPI-L_1	23.7282	119164	5.07614
LI(D30)-7DPI-L_2	33.8584	133.713	2.12617
LI(D30)-7DPI-L_3	32.4846	335.922	2.52624
LI(D30)-7DPI-L_4	25.0216	50062.1	4.69951
LI(D30)-7DPI-L_5	35.496	44.5979	1.64931
LI(D30)-7DPI-L_6	36.1305	29.1419	1.46452
LI(D30)-7DPI-L_7	33.0982	222.609	2.34754
LI(D30)-7DPI-L_8	Undetermined
LI(D30)-7DPI-L_9	35.4701	45.3789	1.65685
LI(D30)-7DPI-L_10	28.4025	5187.66	3.71497
LI(D30)-7DPI-L_11	35.4885	44.8207	1.65148
LI(D30)-7DPI-L_12	35.4472	46.0798	1.66351
LI(D30)-7DPI-L_1	24.7377	60560.7	4.78219
LI(D30)-7DPI-L_2	35.0698	59.3496	1.77342
LI(D30)-7DPI-L_3	33.2778	197.361	2.29526
LI(D30)-7DPI-L_4	25.8132	29443.5	4.46899
LI(D30)-7DPI-L_5	Undetermined
LI(D30)-7DPI-L_6	34.8711	67.8073	1.83128
LI(D30)-7DPI-L_7	33.8309	136.201	2.13418
LI(D30)-7DPI-L_8	Undetermined
LI(D30)-7DPI-L_9	Undetermined
LI(D30)-7DPI-L_10	30.2544	1498.58	3.17568
LI(D30)-7DPI-L_11	Undetermined
LI(D30)-7DPI-L_12	36.066	30.4311	1.48332
LI(D30)-7DPI-L_13	37.0282	15.9634	1.20313
LI(D30)-7DPI-L_14	Undetermined
LI(D30)-7DPI-L_15	36.775	18.9166	1.27684
LI(D30)-7DPI-L_16	Undetermined
LI(D30)-7DPI-L_17	35.8118	36.0864	1.55734
LI(D30)-7DPI-L_18	25.963	26630	4.42537
LI(D30)-7DPI-L_19	34.4471	90.1042	1.95475
LI(D30)-7DPI-L_20	36.9315	17.0321	1.23127
LI(D30)-7DPI-L_21	Undetermined
LI(D30)-7DPI-L_22	36.9224	17.1372	1.23394
LI(D30)-7DPI-L_23	36.9408	16.9267	1.22857
LI(D30)-7DPI-L_24	Undetermined
LI(D30)-7DPI-L_13	36.7984	18.6227	1.27004
LI(D30)-7DPI-L_14	Undetermined
LI(D30)-7DPI-L_15	Undetermined
LI(D30)-7DPI-L_16	Undetermined
LI(D30)-7DPI-L_17	36.9063	17.3221	1.2386
LI(D30)-7DPI-L_18	26.5264	18251.6	4.2613
LI(D30)-7DPI-L_19	34.7053	75.7782	1.87954
LI(D30)-7DPI-L_20	Undetermined
LI(D30)-7DPI-L_21	Undetermined
LI(D30)-7DPI-L_22	Undetermined
LI(D30)-7DPI-L_23	35.9824	32.1864	1.50767
LI(D30)-7DPI-L_24	36.8474	18.0199	1.25575
LI(D30)-7DPI-L_25	26.1569	23383.4	4.36891
LI(D30)-7DPI-L_26	26.4542	19156.3	4.28231
LI(D30)-7DPI-L_27	35.3615	48.8052	1.68847
LI(D30)-7DPI-L_28	24.4646	72728.5	4.8617
LI(D30)-7DPI-L_29	34.7664	72.7397	1.86177
LI(D30)-7DPI-L_30	Undetermined
LI(D30)-7DPI-L_25	26.3886	20018.1	4.30142
LI(D30)-7DPI-L_26	26.7427	15787.1	4.1983
LI(D30)-7DPI-L_27	Undetermined
LI(D30)-7DPI-L_28	25.4504	37552.4	4.57464
LI(D30)-7DPI-L_29	Undetermined
LI(D30)-7DPI-L_30	Undetermined
