# Supplementary material for: Zika virus and temperature modulate Elizabethkingia anophelis in Aedes albopictus
Source: Parasit Vectors. 2021 Nov 12;14:573. doi: 10.1186/s13071-021-05069-7 (PMC8588690; doi:10.1186/s13071-021-05069-7)
Supplement: Supplementary file 6 — Additional file 6. Excel file showing the transmission of ZIKV at 7 dpi by Ae. albopictus reared in the L and M temperature regimens. [file 13071_2021_5069_MOESM6_ESM.xlsx]

## Sheet: Sheet1
Sample ID_Carcass	Ct	Copy standards	Log values
LI(D28)-7DPI-S_1	Undetermined
LI(D28)-7DPI-S_3	Undetermined
LI(D28)-7DPI-S_4	Undetermined
LI(D28)-7DPI-S_5	Undetermined
LI(D28)-7DPI-S_10	Undetermined
LI(D28)-7DPI-S_11	Undetermined
LI(D28)-7DPI-S_12	Undetermined
LI(D28)-7DPI-S_13	Undetermined
LI(D28)-7DPI-S_16	Undetermined
LI(D28)-7DPI-S_24	Undetermined
LI(D28)-7DPI-S_28	Undetermined
LI(D28)-7DPI-S_30	Undetermined
LI(D28)-7DPI-S_1	Undetermined
LI(D28)-7DPI-S_3	Undetermined
LI(D28)-7DPI-S_4	Undetermined
LI(D28)-7DPI-S_5	Undetermined
LI(D28)-7DPI-S_10	Undetermined
LI(D28)-7DPI-S_11	Undetermined
LI(D28)-7DPI-S_12	Undetermined
LI(D28)-7DPI-S_13	Undetermined
LI(D28)-7DPI-S_16	Undetermined
LI(D28)-7DPI-S_24	Undetermined
LI(D28)-7DPI-S_28	Undetermined
LI(D28)-7DPI-S_30	Undetermined
LI(D30)-7DPI-S_1	Undetermined
LI(D30)-7DPI-S_2	Undetermined
LI(D30)-7DPI-S_3	36.7607	9.7627	0.98957
LI(D30)-7DPI-S_4	Undetermined
LI(D30)-7DPI-S_5	Undetermined
LI(D30)-7DPI-S_6	Undetermined
LI(D30)-7DPI-S_7	Undetermined
LI(D30)-7DPI-S_9	Undetermined
LI(D30)-7DPI-S_10	Undetermined
LI(D30)-7DPI-S_11	Undetermined
LI(D30)-7DPI-S_12	Undetermined
LI(D30)-7DPI-S_13	Undetermined
LI(D30)-7DPI-S_1	Undetermined
LI(D30)-7DPI-S_2	Undetermined
LI(D30)-7DPI-S_3	Undetermined
LI(D30)-7DPI-S_4	Undetermined
LI(D30)-7DPI-S_5	Undetermined
LI(D30)-7DPI-S_6	Undetermined
LI(D30)-7DPI-S_7	Undetermined
LI(D30)-7DPI-S_9	Undetermined
LI(D30)-7DPI-S_10	Undetermined
LI(D30)-7DPI-S_11	Undetermined
LI(D30)-7DPI-S_12	Undetermined
LI(D30)-7DPI-S_13	Undetermined
LI(D30)-7DPI-S_15	Undetermined
LI(D30)-7DPI-S_17	Undetermined
LI(D30)-7DPI-S_18	Undetermined
LI(D30)-7DPI-S_19	Undetermined
LI(D30)-7DPI-S_20	Undetermined
LI(D30)-7DPI-S_22	Undetermined
LI(D30)-7DPI-S_23	Undetermined
LI(D30)-7DPI-S_25	Undetermined
LI(D30)-7DPI-S_26	29.8681	935.868	2.97121
LI(D30)-7DPI-S_27	Undetermined
LI(D30)-7DPI-S_28	33.7934	69.6121	1.84268
LI(D30)-7DPI-S_29	Undetermined
LI(D30)-7DPI-S_15	Undetermined
LI(D30)-7DPI-S_17	Undetermined
LI(D30)-7DPI-S_18	Undetermined
LI(D30)-7DPI-S_19	Undetermined
LI(D30)-7DPI-S_20	Undetermined
LI(D30)-7DPI-S_22	Undetermined
LI(D30)-7DPI-S_23	Undetermined
LI(D30)-7DPI-S_25	Undetermined
LI(D30)-7DPI-S_26	31.5056	316.543	2.50043
LI(D30)-7DPI-S_27	Undetermined
LI(D30)-7DPI-S_28	34.5764	41.4537	1.61756
LI(D30)-7DPI-S_29	Undetermined
