# Supplementary material for: Zika virus and temperature modulate Elizabethkingia anophelis in Aedes albopictus
Source: Parasit Vectors. 2021 Nov 12;14:573. doi: 10.1186/s13071-021-05069-7 (PMC8588690; doi:10.1186/s13071-021-05069-7)
Supplement: Supplementary file 7 — Additional file 7. Excel file of the blood feeding rates of Ae. albopictus supplementarily fed with E. anophelis aegypti. [file 13071_2021_5069_MOESM7_ESM.xlsx]

## Sheet: Sheet1
CONVENTIOANL			ANTIBIOTIC TREATED _1			ANTIBIOTIC TREATED_2			ANTIBIOTIC TREATED_3
CARC_CONV_1	FED		CARC_AB_1_1	FED		CARC_AB_2_1	FED		CARC_AB_3_1	FED
CARC_CONV_2	FED		CARC_AB_1_2	FED		CARC_AB_2_2	FED		CARC_AB_3_2	FED
CARC_CONV_3	FED		CARC_AB_1_3	FED		CARC_AB_2_3	FED		CARC_AB_3_3	FED
CARC_CONV_4	FED		CARC_AB_1_4	FED		CARC_AB_2_4	FED		CARC_AB_3_4	FED
CARC_CONV_5	FED		CARC_AB_1_5	FED		CARC_AB_2_5	FED		CARC_AB_3_5	FED
CARC_CONV_6	FED		CARC_AB_1_15	FED		CARC_AB_2_6	FED		CARC_AB_3_6	FED
CARC_CONV_8	FED		CARC_AB_1_6	FED		CARC_AB_2_7	FED		CARC_AB_3_7	FED
CARC_CONV_9	FED		CARC_AB_1_8	FED		CARC_AB_2_8	FED		CARC_AB_3_8	FED
CARC_CONV_10	FED		CARC_AB_1_9	FED		CARC_AB_2_9	FED		CARC_AB_3_9	FED
CARC_CONV_11	FED		CARC_AB_1_11	FED		CARC_AB_2_10	FED		CARC_AB_3_10	FED
CARC_CONV_12	FED		CARC_AB_1_12	FED		CARC_AB_2_11	FED		CARC_AB_3_11	FED
CARC_CONV_13	FED		CARC_AB_1_14	FED		CARC_AB_2_12	NOT FED		CARC_AB_3_12	FED
CARC_CONV_14	FED		CARC_AB_1_16	FED		CARC_AB_2_13	NOT FED		CARC_AB_3_13	FED
CARC_CONV_15	FED		CARC_AB_1_17	FED		CARC_AB_2_14	NOT FED		CARC_AB_3_14	FED
CARC_CONV_16	FED		CARC_AB_1_7	NOT FED		CARC_AB_2_15	NOT FED		CARC_AB_3_15	FED
CARC_CONV_17	FED		CARC_AB_1_10	NOT FED		CARC_AB_2_16	NOT FED		CARC_AB_3_16	NOT FED
CARC_CONV_18	FED		CARC_AB_1_13	NOT FED		CARC_AB_2_17	NOT FED		CARC_AB_3_17	NOT FED
CARC_CONV_19	FED		CARC_AB_1_18	NOT FED		CARC_AB_2_18	NOT FED		CARC_AB_3_18	NOT FED
CARC_CONV_20	FED		CARC_AB_1_19	NOT FED		CARC_AB_2_19	NOT FED		CARC_AB_3_19	NOT FED
CARC_CONV_21	NOT FED		CARC_AB_1_20	NOT FED		CARC_AB_2_20	NOT FED		CARC_AB_3_20	NOT FED
CARC_CONV_22	NOT FED		CARC_AB_1_21	NOT FED		CARC_AB_2_21	NOT FED		CARC_AB_3_21	NOT FED
CARC_CONV_23	NOT FED		CARC_AB_1_22	NOT FED		CARC_AB_2_22	NOT FED		CARC_AB_3_22	NOT FED
CARC_CONV_24	NOT FED		CARC_AB_1_23	NOT FED		CARC_AB_2_23	NOT FED		CARC_AB_3_23	NOT FED
CARC_CONV_25	NOT FED		CARC_AB_1_24	NOT FED		CARC_AB_2_24	NOT FED		CARC_AB_3_24	NOT FED
CARC_CONV_26	NOT FED		CARC_AB_1_25	NOT FED		CARC_AB_2_25	NOT FED		CARC_AB_3_25	NOT FED
CARC_CONV_27	NOT FED
CARC_CONV_28	NOT FED
CARC_CONV_29	NOT FED
CARC_CONV_30	NOT FED
CARC_CONV_31	NOT FED
CARC_CONV_32	NOT FED
CARC_CONV_33	NOT FED
CARC_CONV_34	NOT FED
CARC_CONV_35	NOT FED
CARC_CONV_36	NOT FED
CARC_CONV_37	NOT FED
CARC_CONV_38	NOT FED
CARC_CONV_39	NOT FED
CARC_CONV_40	NOT FED
CARC_CONV_41	NOT FED
CARC_CONV_42	NOT FED
CARC_CONV_43	NOT FED
CARC_CONV_44	NOT FED
CARC_CONV_45	NOT FED
CARC_CONV_46	NOT FED
CARC_CONV_47	NOT FED
CARC_CONV_48	NOT FED
CARC_CONV_49	NOT FED
CARC_CONV_50	NOT FED
CARC_CONV_51	NOT FED
CARC_CONV_52	NOT FED
CARC_CONV_53	NOT FED
CARC_CONV_54	NOT FED
CARC_CONV_55	NOT FED
CARC_CONV_56	NOT FED
CARC_CONV_57	NOT FED
CARC_CONV_58	NOT FED
CARC_CONV_59	NOT FED
CARC_CONV_60	NOT FED
CARC_CONV_61	NOT FED
CARC_CONV_62	NOT FED
CARC_CONV_63	NOT FED
CARC_CONV_64	NOT FED
CARC_CONV_65	NOT FED
CARC_CONV_66	NOT FED
CARC_CONV_67	NOT FED
CARC_CONV_68	NOT FED
CARC_CONV_69	NOT FED
CARC_CONV_70	NOT FED
CARC_CONV_71	NOT FED
CARC_CONV_72	NOT FED
CARC_CONV_73	NOT FED
CARC_CONV_74	NOT FED
CARC_CONV_75	NOT FED
