# Supplementary material for: Zika virus and temperature modulate Elizabethkingia anophelis in Aedes albopictus
Source: Parasit Vectors. 2021 Nov 12;14:573. doi: 10.1186/s13071-021-05069-7 (PMC8588690; doi:10.1186/s13071-021-05069-7)
Supplement: Supplementary file 8 — Additional file 8. Excel file listing the ZIKV infection rates of Ae. albopictus supplementarily fed with E. anophelis aegypti. [file 13071_2021_5069_MOESM8_ESM.xlsx]

## Sheet: Sheet3
CONVENTIONAL TREATMENT INFECTION RATES				ELIZABETHKINGIA TREATED INFECTION RATES_Group 1					ELIZABETHKINGIA TREATED INFECTION RATES_Group 2					ELIZABETHKINGIA TREATED INFECTION RATES_Group 3
	CT values	Copy no. standards			CT values	Copy no. standards				CT values	Copy no. standards				CT values	Copy no. standards
CARC_CONV_1	20.9725	2996356096		CARC_AB_1_1	Undetermined				CARC_AB_2_1	Undetermined				CARC_AB_3_1	33.4767	2308536
CARC_CONV_2	25.2268	97817968		CARC_AB_1_2	Undetermined				CARC_AB_2_2	Undetermined				CARC_AB_3_2	34.2222	1.28976e+06
CARC_CONV_3	36.3356	12874.9		CARC_AB_1_3	Undetermined				CARC_AB_2_3	Undetermined				CARC_AB_3_3	Undetermined
CARC_CONV_4	36.0398	16334.4		CARC_AB_1_4	Undetermined				CARC_AB_2_4	35.7941	19903.5			CARC_AB_3_4	36.7181	183667
CARC_CONV_5	Undetermined			CARC_AB_1_5	Undetermined				CARC_AB_2_5	Undetermined				CARC_AB_3_5	Undetermined
CARC_CONV_6	Undetermined			CARC_AB_1_15	Undetermined				CARC_AB_2_6	Undetermined				CARC_AB_3_6	Undetermined
CARC_CONV_8	Undetermined			CARC_AB_1_6	Undetermined				CARC_AB_2_7	Undetermined				CARC_AB_3_7	Undetermined
CARC_CONV_9	Undetermined			CARC_AB_1_8	Undetermined				CARC_AB_2_8	Undetermined				CARC_AB_3_8	Undetermined
CARC_CONV_10	Undetermined			CARC_AB_1_9	Undetermined				CARC_AB_2_9	Undetermined				CARC_AB_3_9	Undetermined
CARC_CONV_11	Undetermined			CARC_AB_1_11	Undetermined				CARC_AB_2_10	Undetermined				CARC_AB_3_10	Undetermined
CARC_CONV_12	Undetermined			CARC_AB_1_12	36.0376	16362.6			CARC_AB_2_11	Undetermined				CARC_AB_3_11	Undetermined
CARC_CONV_13	34.0519	80824.7		CARC_AB_1_14	Undetermined									CARC_AB_3_12	Undetermined
CARC_CONV_14	Undetermined			CARC_AB_1_16	30.3557	1.58031e+06								CARC_AB_3_13	Undetermined
CARC_CONV_15	Undetermined			CARC_AB_1_17	Undetermined									CARC_AB_3_14	Undetermined
CARC_CONV_16	Undetermined													CARC_AB_3_15	Undetermined
CARC_CONV_17	Undetermined
CARC_CONV_18	37.0861	7039.97
CARC_CONV_19	27.7033	13344230
CARC_CONV_20	Undetermined
INFECTION RATES		0.37		INFECTION RATES		0.14			INFECTION RATES		0.09			INFECTION RATES		0.2
							AVERAGE INFECTION RATES FOR ANTIBIOTIC TREATMENT					0.14
CONVENTIONAL TREATMENT DISSEMINATION RATES				ELIZABETHKINGIA TREATED DISSEMINATION RATES_Group 1					ELIZABETHKINGIA TREATED DISSEMINATION RATES_Group 2					ELIZABETHKINGIA TREATED DISSEMINATION RATES_Group 3
	CT values	Copy no. standards			CT values	Copy no. standards				CT values	Copy no. standards				CT values	Copy no. standards
LEGS_CONV_1	26.4353	37005532		LEGS_AB_1_1	Undetermined				LEGS_AB_2_1	Undetermined				LEGS_AB_3_1	36.9853	7634.69
LEGS_CONV_2	Undetermined			LEGS_AB_1_2	Undetermined				LEGS_AB_2_2	Undetermined				LEGS_AB_3_2	Undetermined
LEGS_CONV_3	Undetermined			LEGS_AB_1_3	Undetermined				LEGS_AB_2_3	Undetermined				LEGS_AB_3_3	Undetermined
LEGS_CONV_4	Undetermined			LEGS_AB_1_4	Undetermined				LEGS_AB_2_4	Undetermined				LEGS_AB_3_5	Undetermined
LEGS_CONV_5	Undetermined			LEGS_AB_1_5	Undetermined				LEGS_AB_2_5	Undetermined				LEGS_AB_3_6	Undetermined
LEGS_CONV_6	Undetermined			LEGS_AB_1_6	Undetermined				LEGS_AB_2_6	Undetermined				LEGS_AB_3_7	Undetermined
LEGS_CONV_8	Undetermined			LEGS_AB_1_8	Undetermined				LEGS_AB_2_7	Undetermined				LEGS_AB_3_8	Undetermined
LEGS_CONV_9	Undetermined			LEGS_AB_1_9	Undetermined				LEGS_AB_2_8	Undetermined				LEGS_AB_3_9	Undetermined
LEGS_CONV_10	Undetermined			LEGS_AB_1_11	Undetermined				LEGS_AB_2_9	Undetermined				LEGS_AB_3_10	Undetermined
LEGS_CONV_11	Undetermined			LEGS_AB_1_12	37.0135	7463.75			LEGS_AB_2_10	Undetermined				LEGS_AB_3_11	Undetermined
LEGS_CONV_12	Undetermined			LEGS_AB_1_14	Undetermined				LEGS_AB_2_11	Undetermined				LEGS_AB_3_12	Undetermined
LEGS_CONV_13	Undetermined			LEGS_AB_1_16	Undetermined									LEGS_AB_3_13	Undetermined
LEGS_CONV_14	Undetermined			LEGS_AB_1_15	Undetermined									LEGS_AB_3_14	Undetermined
LEGS_CONV_15	Undetermined			LEGS_AB_1_17	Undetermined									LEGS_AB_3_15	Undetermined
LEGS_CONV_16	36.7345	9341.41
LEGS_CONV_17	Undetermined
LEGS_CONV_18	Undetermined
LEGS_CONV_19	Undetermined
LEGS_CONV_20	Undetermined
DISSEMINATION RATES		0.05		DISSEMINATION RATES		0.07			DISSEMINATION RATES		0			DISSEMINATION RATES		0.07
									AVERAGE DISSEMINATION RATES FOR ANTIBIOTIC TREATMENT					0.07
CONVENTIONAL TREATMENT TRANSMISSION RATES				ELIZABETHKINGIA TREATED TRANSMISSION RATES_Group 1					ELIZABETHKINGIA TREATED TRANSMISSION RATES_Group 2					ELIZABETHKINGIA TREATED TRANSMISSION RATES_Group 3
	CT values	Copy no. standards			CT values	Copy no. standards				CT values	Copy no. standards				CT values	Copy no. standards
LEGS_CONV_1	Undetermined			LEGS_AB_1_1	Undetermined				LEGS_AB_2_1	Undetermined				LEGS_AB_3_1	Undetermined
LEGS_CONV_2	Undetermined			LEGS_AB_1_2	Undetermined				LEGS_AB_2_2	Undetermined				LEGS_AB_3_2	Undetermined
LEGS_CONV_3	Undetermined			LEGS_AB_1_3	Undetermined				LEGS_AB_2_3	Undetermined				LEGS_AB_3_3	Undetermined
LEGS_CONV_4	Undetermined			LEGS_AB_1_4	Undetermined				LEGS_AB_2_4	Undetermined				LEGS_AB_3_5	Undetermined
LEGS_CONV_5	Undetermined			LEGS_AB_1_5	Undetermined				LEGS_AB_2_5	Undetermined				LEGS_AB_3_6	Undetermined
LEGS_CONV_6	Undetermined			LEGS_AB_1_6	Undetermined				LEGS_AB_2_6	Undetermined				LEGS_AB_3_7	Undetermined
LEGS_CONV_8	Undetermined			LEGS_AB_1_8	Undetermined				LEGS_AB_2_7	Undetermined				LEGS_AB_3_8	Undetermined
LEGS_CONV_9	Undetermined			LEGS_AB_1_9	Undetermined				LEGS_AB_2_8	Undetermined				LEGS_AB_3_9	Undetermined
LEGS_CONV_10	Undetermined			LEGS_AB_1_11	Undetermined				LEGS_AB_2_9	Undetermined				LEGS_AB_3_10	Undetermined
LEGS_CONV_11	Undetermined			LEGS_AB_1_12	Undetermined				LEGS_AB_2_10	Undetermined				LEGS_AB_3_11	Undetermined
LEGS_CONV_12	Undetermined			LEGS_AB_1_14	Undetermined				LEGS_AB_2_11	Undetermined				LEGS_AB_3_12	Undetermined
LEGS_CONV_13	Undetermined			LEGS_AB_1_16	Undetermined									LEGS_AB_3_13	Undetermined
LEGS_CONV_14	Undetermined			LEGS_AB_1_15	Undetermined									LEGS_AB_3_14	Undetermined
LEGS_CONV_15	Undetermined			LEGS_AB_1_17	Undetermined									LEGS_AB_3_15	Undetermined
LEGS_CONV_16	Undetermined
LEGS_CONV_17	Undetermined
LEGS_CONV_18	Undetermined
LEGS_CONV_19	Undetermined
LEGS_CONV_20	Undetermined
DISSEMINATION RATES		0		DISSEMINATION RATES		0			DISSEMINATION RATES		0			DISSEMINATION RATES		0
									AVERAGE DISSEMINATION RATES FOR ANTIBIOTIC TREATMENT					0
