# Supplementary material for: Zika virus and temperature modulate Elizabethkingia anophelis in Aedes albopictus
Source: Parasit Vectors. 2021 Nov 12;14:573. doi: 10.1186/s13071-021-05069-7 (PMC8588690; doi:10.1186/s13071-021-05069-7)
Supplement: Supplementary file 9 — Additional file 9. Excel file of the Ae. albopictus ZIKV/E. anophelis aegypti correlation analysis. [file 13071_2021_5069_MOESM9_ESM.xlsx]

## Sheet: Sheet1
Sample ID	EBK	S7	^Ct	Average Ct	^^Ct	2^-^^Ct	Log fold change EBK	Log10[ZIKV]	zika	Log10[ZIKV]
Midgut_6	27.1068	25.0329	2.07392	3.90866	-1.83474	3.56706	0.552311	3.29742	1983.44	3.29742
Midgut_8	29.2054	28.661	0.544397	3.90866	-3.36426	10.2978	1.01274	5.89552	786176	5.89552
Midgut_11	25.3466	25.5251	-0.178484	3.90866	-4.08714	16.9962	1.23035	3.06332	1156.97	3.06332
Midgut_12	23.3099	24.2249	-0.914949	3.90866	-4.82361	28.3172	1.45205	3.33864	2180.91	3.33864
Midgut_13	23.5503	23.9497	-0.399368	3.90866	-4.30802	19.8082	1.29684	3.84379	6978.93	3.84379
Midgut_17	28.4538	26.1225	2.33132	3.90866	-1.57734	2.98419	0.474827	3.85945	7235.17	3.85945
Midgut_19	34.5568	25.1892	9.36757	3.90866	5.45891	0.0227354	-1.6433	5.07775	119605	5.07775
Midgut_23	30.0256	26.2861	3.73956	3.90866	-0.169101	1.12436	0.0509045	7.70904	51172848	7.70904
Midgut_26	33.8865	32.219	1.6675	3.90866	-2.24115	4.72775	0.674654	3.34207	2198.24	3.34207
Midgut_28	30.6583	28.2987	2.35961	3.90866	-1.54905	2.92624	0.46631	3.01415	1033.11	3.01415
Midgut_29	29.6122	28.0838	1.52835	3.90866	-2.38031	5.20647	0.716543	4.08051	12036.8	4.08051
Midgut_30	25.918	29.4086	-3.49066	3.90866	-7.39932	168.817	2.22742	4.01981	10466.7	4.01981
Midgut 1	36.1663	27.5312	8.63507	3.90866	4.72641	0.0377754	-1.42279	10.179	15099126784	10.179
Midgut 2	33.5701	27.8336	5.73645	3.90866	1.82779	0.281696	-0.55022	11.3566	227316580352	11.3566
Midgut 5	28.5936	25.5271	3.06657	3.90866	-0.842086	1.79264	0.253493	9.58243	3823238656	9.58243
Midgut 7	32.1206	27.425	4.69556	3.90866	0.786902	0.579587	-0.236881	9.55513	3590307072	9.55513
Midgut 9	30.0271	24.3071	5.72001	3.90866	1.81136	0.284923	-0.545273	9.85675	7190294016	9.85675
Midgut 10	24.4801	22.4964	1.9837	3.90866	-1.92496	3.79726	0.57947	10.4196	26278103040	10.4196
Midgut 15	24.565	24.5564	0.0086422	3.90866	-3.90001	14.9287	1.17402	9.72198	5272096768	9.72198
Midgut 20	33.4064	26.9211	6.48525	3.90866	2.5766	0.167636	-0.775633	10.3975	24976943104	10.3975
Midgut 22	32.8679	29.8044	3.06348	3.90866	-0.845176	1.79648	0.254423	9.98781	9723170816	9.98781
Midgut 27	38	28.1553	9.84473	3.90866	5.93607	0.0163329	-1.78694	6.80812	6428686	6.80812
NINF3	31.3864	24.4153	6.97108	3.90866	3.06242	0.119707	-0.92188	3.69373	4940	3.69373
NINF4	27.7071	23.8493	3.85776	3.90866	-0.0508951	1.03591	0.0153209	3.00104	1002.39	3.00104
NINF5	24.2899	23.3927	0.897133	3.90866	-3.01152	8.06416	0.906559	3.47467	2983.14	3.47467
