# Supplementary material for: Zika virus and temperature modulate Elizabethkingia anophelis in Aedes albopictus
Source: Parasit Vectors. 2021 Nov 12;14:573. doi: 10.1186/s13071-021-05069-7 (PMC8588690; doi:10.1186/s13071-021-05069-7)
Supplement: Supplementary file 10 — Additional file 10. Excel file of virus titer of sequential inoculation of Vero cells with ZIKV, CHIKV or DENV and E. anophelis aegypti. [file 13071_2021_5069_MOESM10_ESM.xlsx]

## Sheet: Sheet1
ZIKV/EBK	ZIKV/EBK HINACTV	CHIKV/EBK	CHIKV/EBK HINACTV	DENV/EBK	DENV/EBK HINACTV
7.74396	10.3181	5.47091	6.20154	6.37687	7.13533
7.77249	10.2967	5.45601	6.31444	6.44106	6.76715
7.62495	9.0569	5.43591	6.38308	6.25892	6.98847
7.62475	9.07918	5.5414	6.69574	6.39044	7.06314
7.72245	9.35025	5.54348	5.87112	6.69134	7.20352
7.13872	9.06446	4.34084	6.31885	6.17191	7.30971
7.43588	9.14922	5.33897	5.71302	6.79812	6.9659
7.37849	9.29447	5.29886	5.54913	6.62023	6.87069
7.42472	9.26717	5.5507	5.76098	6.73724	6.97373
7.41816	9.3784	5.44168	5.62054	6.55433	7.3547
7.61026	8.96426	5.38019	6.02628	6.68262	7.00217
7.43465	8.85187	5.42784	6.33444	6.41375	6.31018
7.64907		5.59198		6.39974
7.7614		5.45957		6.4307
7.55637		5.44274		6.53876
7.52401		5.48039		6.54661
7.63894		5.50735		6.72946
7.67385		5.17054		5.98082
7.65469		5.31917		6.88991
7.63225		5.52971		6.47814
7.51417		5.43033		6.47755
7.5395		5.33204		6.61215
7.61074		5.31304		6.71459
7.54964		5.43602		6.53098
7.62289		5.46857		6.50389
7.61964		5.44908		6.45617
7.48613		5.41184		6.48303
6.78425		5.44339		6.4261
6.76906		5.41702		5.48563
6.31614		5.40964		7.0921
7.67132		5.46796		6.74679
7.49275		5.44412		6.78071
7.72902		5.49677		6.72525
7.43463		5.42606		6.4681
7.19057		5.32858		6.25033
6.98806		5.3649		6.51611
6.664		5.50098		6.76896
7.06521		5.36549		6.74831
7.02564		5.45432		6.75977
7.67656		5.5802		6.60467
7.6097		5.37296		6.64749
7.17782		5.37083		6.88336
7.87495		5.57634		6.86278
7.61308		5.42014		6.93547
7.38243		5.45895		6.89343
7.64228		5.37241		6.26389
7.5006		5.31734		6.13205
7.65596		5.46073
