# Supplementary material for: Zika virus and temperature modulate Elizabethkingia anophelis in Aedes albopictus
Source: Parasit Vectors. 2021 Nov 12;14:573. doi: 10.1186/s13071-021-05069-7 (PMC8588690; doi:10.1186/s13071-021-05069-7)
Supplement: Supplementary file 11 — Additional file 11. Excel file of virus titer of sequential inoculation of Vero cells with ZIKV, CHIKV or DENV and E. coli. [file 13071_2021_5069_MOESM11_ESM.xlsx]

## Sheet: Sheet1
ZIKV/ ECOLI	ZIKV/ HINACT ECOLI	CHIKV/ ECOLI	CHIKV/ HINACTV ECOLI	DENV/ ECOLI	DENV/ HINACTV ECOLI
538000000	674000000	470700	1263650	50401.5	10615.9
2810000000	1660000000	384706	2433718	46675.3	3489.53
1940000000	797000000	545719	618672	38149.6	4204.38
1820000000	659000000	2400450	1360816	23440.8	2456.27
622000000	779000000	2142615	1303006	14258.1	1111.25
376000000	410000000	707627	1088538	5815.63	1499.9
1040000000	1040000000	1789216	437706	4346	17294.4
280000000	671000000	1120574	734119	6631.93	1007.39
2350000000	815000000	561360	749257	158811	2913.3
2720000000	649000000	1181352	1314748	19795	1149.27
20797700	538000000	1476856	2094355	40123.2	1251.14
407000000	916000000	3122790	1665395	15719.7	1069.19
1130000000		1136278		60760.9	598.909
3190000000		4032483		32356
1090000000		1883190		46067.6
1200000000		465515		1224.89
278000000		587120		1800.51
246000000		615048		883.769
185000000		1793308		1149.84
312000000		3869338		8930.61
470000000		4192411		219.209
228000000		2171512		2284.95
179000000		735148		2199.94
732000000		2803798
151000000		753506
540000000		1247466
271000000		3262540
145000000		1080119
208000000		598374
104000000		733383
226000000		437947
80911230		2589314
110000000		4080165
485000000		619821
115000000		703063
93090020		2718037
560000000		2901668
576000000		1477768
974000000		3117192
184000000		1365027
321000000		2762648
326000000		1274699
		280639
		786312
		2135378
