# Supplementary material for: Zika virus and temperature modulate Elizabethkingia anophelis in Aedes albopictus
Source: Parasit Vectors. 2021 Nov 12;14:573. doi: 10.1186/s13071-021-05069-7 (PMC8588690; doi:10.1186/s13071-021-05069-7)
Supplement: Supplementary file 12 — Additional file 12. Excel file of virus titer of co-inoculation of Vero cells with ZIKV and E. anophelis aegypti or E. coli. [file 13071_2021_5069_MOESM12_ESM.xlsx]

## Sheet: Sheet1
ZIKV_EBK	ZIKV_EBK HINACTV	ZIKV_ECOLI	ZIKV_ ECOLI HINACTV
325440	2653763	960923	125071
169815600	170762	18686550	60130.1
111630900	151800	455624	72925.9
441331	101798	950077	129402
234510	171907	838029	108298
708642	235616	1720073	103041
42397370	178442	632727	77674.8
39488000	88761700	1431536	147144
113982400	127242	512472	111752
39633290	141143	563962	85955.7
354071	222963	4112487	98356.6
395041	328962	363446	92882.9
13257890		241591
233250		246704
26941090		91547
62792.2		389703
114738		8622193
102692		140773
179366		167873
350888		243153
10395810		152856
106676		152310
136667		217655
126683		287650
3378922		116879
239627		66806
2923448		129598
109195		134617
6206295		1445769
11512310		31783950
3226290		1164856
277470800		1481197
4006975		78976.5
26655300		129539
4039361		91261.6
404067		93591.6
1500762		4919912
178065		65032.5
159811		93223.5
100964		99267.5
11453580		64566.3
104351		94442.9
502350		81678.4
5140032		89768.3
48838080		68628.6
409501		152469
461939		114776
395561		63014.1
