# Supplementary material for: Zika virus and temperature modulate Elizabethkingia anophelis in Aedes albopictus
Source: Parasit Vectors. 2021 Nov 12;14:573. doi: 10.1186/s13071-021-05069-7 (PMC8588690; doi:10.1186/s13071-021-05069-7)
Supplement: Supplementary file 13 — Additional file 13: Table S9. An excel sheet of ZIKV titer of sequential inoculation of C636 cells with ZIKV and E. anophelis aegypti or E. coli. [file 13071_2021_5069_MOESM13_ESM.xlsx]

## Sheet: Sheet1
ZIKV/EBK	ZIKV/EBK HINACT	ZIKV/ECOLI	ZIKV/ ECOLI HINACT
6.98585	8.91872	8.16076	9.40598
6.97479	9.0796	8.14016	9.68417
7.18069	9.21257	8.17722	9.07636
7.1186	9.03968	7.83904	9.3975
6.74819	9.01639	8.01655	9.55715
6.47135	8.63174	6.47196	8.55898
7.03706	9.12201	9.05467	9.11754
6.94138	8.65598	9.36038	8.99762
6.97704	9.28329	9.28325	9.24659
6.78626	9.09017	9.38687	9.1941
6.88105	9.0526	9.03856	9.32637
6.62895	7.81532	7.60869	8.92319
