# Supplementary material for: Zika virus and temperature modulate Elizabethkingia anophelis in Aedes albopictus
Source: Parasit Vectors. 2021 Nov 12;14:573. doi: 10.1186/s13071-021-05069-7 (PMC8588690; doi:10.1186/s13071-021-05069-7)
Supplement: Supplementary file 14 — Additional file 14: Table S10. Excel file of Vero cell viability at 24 hpi with E. anophelis aegypti. [file 13071_2021_5069_MOESM14_ESM.xlsx]

## Sheet: Sheet1
	HINACT		EBK INFECTED
Quadrant no.	V	NV	V	NV
1	20	2	19	2
2	33	1	24	2
3	24	1	18	1
4	23	1	31	1
5	11	2	13	2
	111	7	105	8
		118		113
	22.2	1.4	21	1.6
	2220000	140000	2100000	160000
		2360000		2260000
		94.0678		92.9204
		94% viable cells		93% viable cells
