# Supplementary material for: Zika virus and temperature modulate Elizabethkingia anophelis in Aedes albopictus
Source: Parasit Vectors. 2021 Nov 12;14:573. doi: 10.1186/s13071-021-05069-7 (PMC8588690; doi:10.1186/s13071-021-05069-7)
Supplement: Supplementary file 15 — Additional file 15: Table S11. Excel file of ZIKV titer following in-vitro assay of E. anophelis aegypti and ZIKV in U4.4 cells. [file 13071_2021_5069_MOESM15_ESM.xlsx]

## Sheet: Sheet1
2 DAYS POST INFECTION
Sample	ZIKV titer	Log10[ZIKV]
ZIKV_P1W1	176304930816	11.2463
ZIKV_P1W2	697944965120	11.8438
ZIKV_P2W1	355862020096	11.5513
ZIKV_P2W2	2212215390208	12.3448
ZIKV_P3W1	3106212151296	12.4922
ZIKV_P3W4	713399795712	11.8533
OD1.0_P1W1	619715231744	11.7922
OD1.0_P1W2	512206372864	11.7094
OD1.0_P2W1	3188947943424	12.5036
OD1.0_P2W2	2220175130624	12.3464
OD1.0_P3W1	1613743652864	12.2078
OD1.0_P3W2	2784980369408	12.4448
OD0.5_P1W1	0	0
OD0.5_P1W2	0	0
OD0.5_P2W1	0	0
OD0.5_P2W2	848048685056	11.9284
OD0.5_P3W1	113410891776	11.0547
OD0.5_P3W2	219375697920	11.3412
OD0.2_P1W1	743570341888	11.8713
OD0.2_P1W2	152697872	8.18383
OD0.2_P2W1	602052160	8.77963
OD0.2_P2W2	458298976	8.66115
OD0.2_P3W1	294675040	8.46934
OD0.2_P3W2	165389312	8.21851
4 DAYS POST INFECTION
Samples	[ZIKV]	Log10 [ZIKV]
ZIKV_1
ZIKV_2	230173556736	11.3621
ZIKV_3	963347218432	11.9838
ZIKV_4	990446092288	11.9958
ZIKV_5	159052398592	11.2015
ZIKV_6	1987280502784	12.2983
OD 1.0_1	6110376960	9.78607
OD 1.0_2	11335330816	10.0544
OD 1.0_3	22253930496	10.3474
OD 1.0_4	19253522432	10.2845
OD 1.0_5	32409614336	10.5107
OD 1.0_6	40866115584	10.6114
0D 0.5_1	11509500928	10.0611
0D 0.5_2	18403201024	10.2649
0D 0.5_3	7676316672	9.88515
0D 0.5_4	6111384576	9.78614
0D 0.5_5	26294198272	10.4199
0D 0.5_6	20008505344	10.3012
OD0.2_1	17664505856	10.2471
OD0.2_2	21287495680	10.3281
OD0.2_3	6278860288	9.79788
OD0.2_4	22481176576	10.3518
OD0.2_5	8398931968	9.92422
OD0.2_6	28692606976	10.4578
